# Supplementary material for: Fighting Emerging Caspofungin-Resistant Candida Species: Mitigating Fks1-Mediated Resistance and Enhancing Caspofungin Efficacy by Chitosan
Source: Antibiotics (Basel). 2024 Jun 22;13(7):578. doi: 10.3390/antibiotics13070578 (PMC11274059; doi:10.3390/antibiotics13070578)
Supplement: Supplementary file 1 [file antibiotics-13-00578-s001.zip]

Archive with 1 entries (1 files):
- antibiotics-3047116-supplementary.pdf
